# Supplementary material for: Novel Translational Read-through–Inducing Drugs as a Therapeutic Option for Shwachman-Diamond Syndrome
Source: Biomedicines. 2022 Apr 12;10(4):886. doi: 10.3390/biomedicines10040886 (PMC9024944; doi:10.3390/biomedicines10040886)
Supplement: Supplementary file 1 [file biomedicines-10-00886-s001.zip]

Archive with 1 entries (1 files):
- biomedicines-1649223-supplementary.pdf
